# Supplementary material for: Effects of Fiber Arrangement on Flow Characteristics Along a Four-Fiber Element of Fiber Extractors
Source: Micromachines (Basel). 2025 Apr 1;16(4):425. doi: 10.3390/mi16040425 (PMC12029199; doi:10.3390/mi16040425)
Supplement: Supplementary file 1 [file micromachines-16-00425-s001.zip]

Archive with 1 entries (1 files):
- micromachines-3477325-supplementary.pdf
